# Supplementary material for: Platoon Interactions and Real-World Traffic Simulation and Validation Based on the LWR-IM
Source: PLoS One. 2016 Jan 5;11(1):e0144798. doi: 10.1371/journal.pone.0144798 (PMC4701377; doi:10.1371/journal.pone.0144798)
Supplement: S9 File — TTest and Mean Absolute Error calculations. (XLSX) [file pone.0144798.s010.xlsx]

## Sheet: PERSIARAN KUALA SELANGOR
	QUEUE AT BEGIN GREEN AT PERSIARAN KUALA SELANGOR
	Cycle	Real	Simulated	Abs Diff
	1	1	1	0
	2	35.33	42.64	7.31
	3	28.33	34.21	5.88
	4	29.66	29.13	0.53
	5	6.66	5.69	0.97
	6	4	0	4
	7	4	0.55	3.45
	8	16	14.24	1.76
	9	28.66	14.76	13.9
	10	47	44.86	2.14
	11	38.66	36.59	2.07
	12	35.33	35.16	0.17
	13	16	16.43	0.43
	14	4	0	4
	15	0	0	0
	16	10	14.26	4.26
	TTEST:	0.868892
	MAE:	3.17937
	RESIDUE QUEUE AT PERSIARAN KUALA SELANGOR
	Cycle	Real	Simulated	Abs Diff
	1	35.33	31.58	3.75
	2	1	0	1
	3	0	0	0
	4	1	0	1
	5	0	0	0
	6	4	0.55	3.45
	7	16	13.53	2.47
	8	6.66	3.36	3.3
	9	30.66	31.89	1.23
	10	0	0	0
	11	0	0	0
	12	0	0	0
	13	1	0	1
	14	1.5	0	1.5
	15	10	13.57	3.57
	16	3.33	1.15	2.18
	TTEST:	0.814273
	MAE:	1.52813

## Sheet: JALAN LANGAT
	QUEUE AT BEGIN GREEN AT PERSIARAN KUALA SELANGOR
	Cycle	Real	Simulated	Abs Diff
	1	21	21.08	0.08
	2	15	20.84	5.84
	3	10	10.27	0.27
	4	5	5.1	0.1
	5	10	10.2	0.2
	6	21	21.25	0.25
	7	17	17	0
	8	8	11.43	3.43
	9	14	24.14	10.14
	10	25	16.74	8.26
	11	15	10.62	4.38
	12	12	15.3	3.3
	13	5	0	5
	14	2	0	2
	15	9	9.89	0.89
	16	21	15.04	5.96
	TTEST:	0.977959
	MAE:	3.13125
	RESIDUE QUEUE AT PERSIARAN KUALA SELANGOR
	Cycle	Real	Simulated	Abs Diff
	1	15	14.95	0.05
	2	0	2.1	2.1
	3	0	5.1	5.1
	4	0	4.05	4.05
	5	0	4.5	4.5
	6	0	4.95	4.95
	7	0	3.78	3.78
	8	14	13.9	0.1
	9	8	11.9	3.9
	10	0	3.98	3.98
	11	5	4.58	0.42
	12	5	3.9	1.1
	13	2	3.15	1.15
	14	3	2.5	0.5
	15	7	7.47	0.47
	16	16	16.12	0.12
	TTEST:	0.293157
	MAE:	2.26687
